# Supplementary material for: Study of Anion Exchange Membrane Properties Incorporating N-spirocyclic Quaternary Ammonium Cations and Aqueous Organic Redox Flow Battery Performance
Source: Membranes (Basel). 2021 May 18;11(5):367. doi: 10.3390/membranes11050367 (PMC8158339; doi:10.3390/membranes11050367)
Supplement: Supplementary file 1 [file membranes-11-00367-s001.zip]

Archive with 1 entries (1 files):
- membranes-1230106-supplementary.pdf
